# Supplementary material for: Optimization of Enzymatic Hydrolysis and Fermentation Processing for Set-Type Oat Yogurt with Favorable Acidity and Coagulated Texture
Source: Foods. 2024 Dec 23;13(24):4180. doi: 10.3390/foods13244180 (PMC11675732; doi:10.3390/foods13244180)
Supplement: Supplementary file 1 [file foods-13-04180-s001.zip]

Archive with 1 entries (1 files):
- foods-3341211-supplementary.pdf
